# Supplementary material for: Characteristics of Phase IV Clinical Trials in Oncology: An Analysis Using the ClinicalTrials.gov Registry Data
Source: Curr Oncol. 2023 Jun 20;30(6):5932–45. doi: 10.3390/curroncol30060443 (PMC10297460; doi:10.3390/curroncol30060443)
Supplement: Supplementary file 1 [file curroncol-30-00443-s001.zip]

Archive with 1 entries (1 files):
- curroncol-2408218-supplementary.pdf
